# Supplementary material for: Expression of truncated Int6/eIF3e in mammary alveolar epithelium leads to persistent hyperplasia and tumorigenesis
Source: Breast Cancer Res. 2007 Jul 12;9(4):R42. doi: 10.1186/bcr1742 (PMC2206715; doi:10.1186/bcr1742)
Supplement: Additional file 1 — Excel file showing results of qRT-PCR analysis on 18 of the 59 Int6sh tumorigenesis signature genes. [file bcr1742-S1.xls]

## Sheet: Legend
The Venn diagram from Figure 5a is reproduced in Sheet 2 indicating the pools analyzed in columns B-H. Rows 3–13 show the CT values for both endogenous reference standards (GAPDH and ACTB) performed in quadruplicate on the seven pools. The average CT for GAPDH and ACTB for each pool and their standard deviations are shown in bold. Below that, the numbers for each gene are shown in its own 20-row …

## Sheet: Sheet2
The Venn diagram from Figure 5a is reproduced here indicating the pools analyzed in columns B-H. Rows 3–13 show the CT values for both endogenous reference standards (GAPDH and ACTB) performed in quadruplicate on the seven pools. The average CT for GAPDH and ACTB for each pool and their standard deviations are shown in bold. Below that, the numbers for each gene are shown in its own 20-row box, w…
gene of interest	Pool #6	Pool #2	Pool #3	Pool #1	Pool #4	Pool #5	Pool #7
GAPDH	21.91	21.79	21.34	20.92	21.02	21.6	21.88
	21.99	21.85	21.56	20.91	21.01	21.65	21.78
	22	22	21.32	21.01	21.13	21.21	21.5
	21.82	21.91	21.3	20.91	21.12	21.28	21.64
	21.93 +/-0.084	21.89 +/-0.090	21.38 +/-0.121	20.94 +/-0.049	21.07 +/-0.064	21.44 +/-0.222	21.70 +/-0.166
ACTB	21.27	21.02	20.54	20.94	20.35	20.72	21.81
	21.34	20.89	20.37	20.68	20.29	20.62	21.85
	21.48	21.21	20.64	20.83	20.71	20.27	21.49
	21.41	21.32	20.64	20.7	20.46	21.59	21.65
	21.38 +/-0.090	21.11 +/-0.192	20.55 +/-0.127	20.79 +/-0.121	20.45 +/-0.186	20.80 +/-0.561	21.70 +/-0.165
Rrm2	27.91	28.81	28.16	29.45	27.66	27.7	26.97
	28.03	28.81	27.99	29.42	27.61	27.63	26.83
	27.97 +/-0.085	28.81 +/-0.00	28.08 +/-0.120	29.44 +/-0.021	27.64 +/-0.035	27.66 +/-0.049	26.90 +/-0.099
avg DCt Rrm2-GAPDH	6.04	6.92	6.7	8.5	6.57	6.22	5.2
				MICROARRAY (RQ)	FOLD CHANGE	RANGE	T-TEST p-value
-DDCt Pool #2 vs. Pool #1	-1.58	RQ=0.334	3.0X down	0.486	2.0X down	2.2-1.9	0.0415
-DDCt Pool #3 vs. Pool #1	-1.8	RQ=0.287	3.5X down	0.48	2.1X down	2.5-1.8	0.145
-DDCt Pool #1 vs. Pool #4	-1.93	RQ=0.262	3.8X down	0.244	4.2X down	4.3-3.9	0.0182
-DDCt Pool #1 vs. Pool #5	-2.28	RQ=0.206	4.9X down	0.224	4.5X down	4.9-4.1	0.0379
-DDCt Pool #6 vs. Pool #7	-0.84	RQ=0.559	1.8X down	*	*	*	*
avg DCt Rrm2-ACTB	6.59	7.7	7.53	8.65	7.19	6.86	5.2
-DDCt Pool #2 vs. Pool #1	-0.95	RQ=0.518	1.9X down
-DDCt Pool #3 vs. Pool #1	-1.12	RQ=0.460	2.2X down
-DDCt Pool #1 vs. Pool #4	-1.46	RQ=0.363	2.8X down
-DDCt Pool #1 vs. Pool #5	-1.79	RQ=0.289	3.5X down
-DDCt Pool #6 vs. Pool #7	-1.39	RQ=0.382	2.6X down
Slc2a5	32.26	31.91	32.39	28.28	33.23	35	32.37
	32.27	31.82	32.23	28.25	33.33	34.67	32.08
	32.27 +/-0.007	31.87 +/-0.064	32.31 +/-0.113	28.27 +/-0.021	33.28 +/-0.071	34.84 +/-0.233	32.22 +/-0.205
avg DCt Slc2a5-GAPDH	10.34	9.98	10.93	7.33	12.21	13.4	10.52
				MICROARRAY (RQ)	FOLD CHANGE	RANGE	T-TEST p-value
-DDCt Pool #2 vs. Pool #1	2.65	RQ=6.277	6.3X up	8.52	8.5X up	8.2-8.9	0.0116
-DDCt Pool #3 vs. Pool #1	3.6	RQ=12.12	12.1X up	12.06	12.1X up	9.0-16.2	0.0747
-DDCt Pool #1 vs. Pool #4	4.88	RQ=29.44	29.4X up	20.57	20.6X up	18.9-22.4	0.0179
-DDCt Pool #1 vs. Pool #5	6.07	RQ=67.182	67.2X up	33.99	40X up	30.9-37.4	0.0171
-DDCt Pool #6 vs. Pool #7	0.18	RQ=1.13	1.1X up	*	*	*	*
avg DCt Scl2a5-ACTB	10.89	10.76	11.76	7.48	12.83	14.04	10.52
-DDCt Pool #2 vs. Pool #1	3.28	RQ=9.714	9.7X up
-DDCt Pool #3 vs. Pool #1	4.28	RQ=19.427	19.4X up
-DDCt Pool #1 vs. Pool #4	5.35	RQ=40.786	40.8X up
-DDCt Pool #1 vs. Pool #5	6.56	RQ=94.35	94.4X up
-DDCt Pool #6 vs. Pool #7	0.37	RQ=1.292	1.3X up
Sncg	25.41	25.78	24.41	22.49	27.49	26.97	26.96
	25.6	25.58	24.47	22.58	27.67	26.9	26.89
	25.51 +/-0.134	25.68 +/-0.141	24.44 +/-0.042	22.54 +/-0.064	27.58 +/-0.127	26.94 +/-0.049	26.93 +/-0.049
avg DCt Sncg-GAPDH	3.58	3.79	3.06	1.6	6.51	5.5	5.23
				MICROARRAY (RQ)	FOLD CHANGE	RANGE	T-TEST p-value
-DDCt Pool #2 vs. Pool #1	2.19	RQ=4.563	4.6X up	4.614	4.6X up	4.4-4.8	0.0193
-DDCt Pool #3 vs. Pool #1	1.46	RQ=2.751	2.8X up	3.249	3.3X up	3.2-3.3	0.0102
-DDCt Pool #1 vs. Pool #4	4.91	RQ=30.065	30.1X up	15.21	15.2X up	14.5-16.0	0.0117
-DDCt Pool #1 vs. Pool #5	3.9	RQ=14.929	15.0X up	8.004	8.0X up	7.6-8.4	0.0146
-DDCt Pool #6 vs. Pool #7	1.65	RQ=3.138	3.2X up	*	*	*	*
avg DCt Sncg-ACTB	4.13	4.57	3.89	1.75	7.13	6.14	5.23
-DDCt Pool #2 vs. Pool #1	2.82	RQ=7.062	7.1X up
-DDCt Pool #3 vs. Pool #1	2.14	RQ=4.408	4.4X up
-DDCt Pool #1 vs. Pool #4	5.38	RQ=41.643	41.6X up
-DDCt Pool #1 vs. Pool #5	4.39	RQ=20.966	21.0X up
-DDCt Pool #6 vs. Pool #7	1.1	RQ=2.144	2.1X up
Tmeff2	30.61	30.31	29	27.63	30.99	31.01	31.81
	30.57	30.29	29	27.61	30.97	31.09	31.49
	30.59 +/-0.028	30.30 +/-0.014	29.00 +/-0.000	27.62 +/-0.014	30.98 +/-0.014	31.05 +/-0.057	31.65 +/-0.226
avg DCt Tmeff2-GAPDH	8.66	8.41	7.62	6.68	9.91	9.61	9.95
				MICROARRAY (RQ)	FOLD CHANGE	RANGE	T-TEST p-value
-DDCt Pool #2 vs. Pool #1	1.73	RQ=3.317	3.3X up	3.91	3.9X up	3.7-4.1	0.0224
-DDCt Pool #3 vs. Pool #1	0.94	RQ=1.919	1.9X up	2.26	2.3X up	2.1-2.4	0.0553
-DDCt Pool #1 vs. Pool #4	3.23	RQ=9.383	9.4X up	4	4.0X up	3.8-4.2	0.0195
-DDCt Pool #1 vs. Pool #5	2.93	RQ=7.621	7.6X up	3.36	3.4X up	3.3-3.4	0.0094
-DDCt Pool #6 vs. Pool #7	1.29	RQ=2.445	2.4X up	*	*	*	*
avg DCt Tmeff2-ACTB	9.21	9.19	8.45	6.83	10.53	10.25	9.95
-DDCt Pool #2 vs. Pool #1	2.36	RQ=5.134	5.1X up
-DDCt Pool #3 vs. Pool #1	1.62	RQ=3.074	3.1X up
-DDCt Pool #1 vs. Pool #4	3.7	RQ=12.996	13.0X up
-DDCt Pool #1 vs. Pool #5	3.42	RQ=10.703	10.7X up
-DDCt Pool #6 vs. Pool #7	0.74	RQ=1.67	1.7X up
Ctsr	39.32	38.99	33.74	28.24	37.11	40	40
	38.18	38.74	34.11	28.37	37.51	39.51	39.58
	38.75 +/-0.806	38.87 +/-0.177	33.93 +/-0.262	28.31 +/-0.092	37.31 +/-0.283	39.76 +/-0.346	39.79 +/-0.297
avg DCt Ctsr-GAPDH	16.82	16.98	12.55	7.37	16.24	18.32	18.09
				MICROARRAY (RQ)	FOLD CHANGE	RANGE	T-TEST p-value
-DDCt Pool #2 vs. Pool #1	9.61	RQ=781.445	781.4X up	7.759	7.8X	6.2-9.6	0.0675
-DDCt Pool #3 vs. Pool #1	5.18	RQ=36.252	36.3X up	11.87	11.9X	11.3-12.4	0.0117
-DDCt Pool #1 vs. Pool #4	8.87	RQ=467.882	467.9X up	10.61	10.6X	8.7-12.9	0.053
-DDCt Pool #1 vs. Pool #5	10.95	RQ=1978.238	1978.2X up	13.73	13.7X	11.6-16.2	0.0406
-DDCt Pool #6 vs. Pool #7	1.27	RQ=2.412	2.4X up	*	*	*	*
avg DCt Ctsr-ACTB	17.4	17.76	13.38	7.52	16.86	18.96	18.09
-DDCt Pool #2 vs. Pool #1	10.24	RQ=1209.336	1209.3X up
-DDCt Pool #3 vs. Pool #1	5.86	RQ=58.081	58.1X up
-DDCt Pool #1 vs. Pool #4	9.34	RQ=648.067	648.1X up
-DDCt Pool #1 vs. Pool #5	11.44	RQ=2778.326	2778.3X up
-DDCt Pool #6 vs. Pool #7	0.69	RQ=1.613	1.6X up
Gtse1	30.15	29.93	29.54	31.05	29.07	29.11	29.07
	30.26	29.96	29.51	30.8	28.88	29.19	29.06
	30.21 +/-0.078	29.95 +/-0.021	29.53 +/-0.021	30.93 +/-0.177	28.98 +/-0.134	29.15 +/-0.057	29.06 +/-0.007
avg DCt Gtse1-GAPDH	8.28	8.06	8.15	9.99	7.91	7.71	7.36
				MICROARRAY (RQ)	FOLD CHANGE	RANGE	T-TEST p-value
-DDCt Pool #2 vs. Pool #1	-1.93	RQ=0.262	3.8X down	0.428	2.3X down	2.6-2.1	0.0904
-DDCt Pool #3 vs. Pool #1	-1.84	RQ=0.279	3.6X down	0.443	2.3X down	2.3-2.2	0.0175
-DDCt Pool #1 vs. Pool #4	-2.08	RQ=0.237	4.2X down	0.0793	12.6X down	18.5-8.6	0.0949
-DDCt Pool #1 vs. Pool #5	-2.28	RQ=0.206	4.9X down	0.099	10X down	14.9-6.8	0.106
-DDCt Pool #6 vs. Pool #7	-0.92	RQ=0.529	1.9X down	*	*	*	*
avg DCt Gtse1-ACTB	8.83	8.84	8.98	10.14	8.53	8.35	7.36
-DDCt Pool #2 vs. Pool #1	-1.3	RQ=0.406	2.5X down
-DDCt Pool #3 vs. Pool #1	-1.16	RQ=0.448	2.2X down
-DDCt Pool #1 vs. Pool #4	-1.61	RQ=0.328	3.0X down
-DDCt Pool #1 vs. Pool #5	-1.79	RQ=0.289	3.5X down
-DDCt Pool #6 vs. Pool #7	-1.47	RQ=0.361	2.8X down
Cdc2a	28.51	29.44	29.05	30.8	27.54	28.3	27.09
	28.49	29.46	29.07	30.7	27.69	28.41	27.28
	28.50 +/-0.014	29.45 +/-0.014	29.06 +/-0.014	30.75 +/-0.071	27.62 +/-0.106	28.35 +/-0.078	27.19 +/-0.134
avg DCt Cdc2a-GAPDH	6.57	7.56	7.68	9.81	6.55	6.91	5.49
				MICROARRAY (RQ)	FOLD CHANGE	RANGE	T-TEST p-value
-DDCt Pool #2 vs. Pool #1	-2.25	RQ=0.210	4.8X down	0.602	1.7X down	1.7-1.6	0.0063
-DDCt Pool #3 vs. Pool #1	-2.13	RQ=0.228	4.4X down	0.58	1.7X down	1.7-1.6	0.0515
-DDCt Pool #1 vs. Pool #4	-3.26	RQ=0.104	9.6X down	0.61	1.6X down	1.7-1.6	0.0218
-DDCt Pool #1 vs. Pool #5	-2.9	RQ=0.134	7.5X down	0.55	1.8X down	1.9-1.7	0.0175
-DDCt Pool #6 vs. Pool #7	-1.08	RQ=0.473	2.1X down	*	*	*	*
avg DCt Cdc2a-ACTB	7.12	8.34	8.51	9.96	7.17	7.55	5.49
-DDCt Pool #2 vs. Pool #1	-1.62	RQ=0.325	3.1X down
-DDCt Pool #3 vs. Pool #1	-1.45	RQ=0.366	2.7X down
-DDCt Pool #1 vs. Pool #4	-2.79	RQ=0.145	6.9X down
-DDCt Pool #1 vs. Pool #5	-2.41	RQ=0.188	5.3X down
-DDCt Pool #6 vs. Pool #7	-1.63	RQ=0.323	3.1X down
Tacc3	29.13	29.91	29.23	30.27	28.42	29.05	28.14
	29.24	29.87	29.31	30.38	28.43	28.91	28.32
	29.18 +/-0.078	29.89 +/-0.028	29.27 +/-0.057	30.32 +/-0.078	28.42 +/-0.007	28.98 +/-0.099	28.23 +/-0.127
avg DCt Tacc3-GAPDH	7.25	8	7.89	9.38	7.35	7.54	6.53
				MICROARRAY (RQ)	FOLD CHANGE	RANGE	T-TEST p-value
-DDCt Pool #2 vs. Pool #1	-1.38	RQ=0.384	2.6X down	0.662	1.5X down	1.5-1.4	0.0314
-DDCt Pool #3 vs. Pool #1	-1.49	RQ=0.356	2.8X down	0.515	1.9X down	2.0-1.9	0.0354
-DDCt Pool #1 vs. Pool #4	-2.03	RQ=0.245	4.1X down	0.212	4.8X down	5.1-4.4	0.0306
-DDCt Pool #1 vs. Pool #5	-1.84	RQ=0.279	3.6X down	0.251	4.0X down	4.3-3.7	0.0309
-DDCt Pool #6 vs. Pool #7	-0.72	RQ=0.607	1.6X down	*	*	*	*
avg DCt Tacc3-ACTB	7.8	8.78	8.72	9.53	7.97	8.18	6.53
-DDCt Pool #2 vs. Pool #1	-0.75	RQ=0.595	1.7X down
-DDCt Pool #3 vs. Pool #1	-0.81	RQ=0.570	1.8X down
-DDCt Pool #1 vs. Pool #4	-1.56	RQ=0.339	3.0X down
-DDCt Pool #1 vs. Pool #5	-1.35	RQ=0.392	2.6X down
-DDCt Pool #6 vs. Pool #7	-1.27	RQ=0.415	2.4X down
Cops4	25.68	26.11	24.52	22.81	28.18	27.1	27.01
	25.96	26.06	24.47	22.85	28.22	27.21	26.89
	25.82 +/-0.198	26.08 +/-0.035	24.50 +/-0.035	22.83 +/-0.028	28.20 +/-0.028	27.16 +/-0.078	26.95 +/-0.085
avg DCt Cops4-GAPDH	3.89	4.19	3.12	1.89	7.13	5.72	5.25
				MICROARRAY (RQ)	FOLD CHANGE	RANGE	T-TEST p-value
-DDCt Pool #2 vs. Pool #1	2.3	RQ=4.925	4.9X up	3.117	3.1X up	2.8-3.4	0.0493
-DDCt Pool #3 vs. Pool #1	1.23	RQ=2.346	2.3X up	2.183	2.2X up	2.0-2.3	0.0545
-DDCt Pool #1 vs. Pool #4	5.24	RQ=37.792	37.8X up	4.359	4.4X up	3.9-4.8	0.0431
-DDCt Pool #1 vs. Pool #5	3.83	RQ=14.123	14.1X up	3.332	3.3X up	2.9-3.8	0.0698
-DDCt Pool #6 vs. Pool #7	1.36	RQ=2.567	2.6X up	*	*	*	*
avg DCt Cops4-ACTB	4.44	4.97	3.95	2.04	7.75	6.36	5.25
-DDCt Pool #2 vs. Pool #1	2.93	RQ=7.621	7.6X up
-DDCt Pool #3 vs. Pool #1	1.91	RQ=3.758	3.8X up
-DDCt Pool #1 vs. Pool #4	5.71	RQ=52.346	52.3X up
-DDCt Pool #1 vs. Pool #5	4.32	RQ=19.973	20X up
-DDCt Pool #6 vs. Pool #7	0.81	RQ=1.753	1.8X up
Cops5	31.24	31.01	29.7	28.37	31.6	31.33	31.77
	31.35	30.98	29.64	28.35	31.61	31.35	31.81
	31.30 +/-0.078	31.00 +/-0.021	29.67 +/-0.042	28.36 +/-0.014	31.61 +/- 0.007	31.34 +/-0.014	31.79 +/-0.028
avg DCt Cops5-GAPDH	9.37	9.11	8.29	7.42	10.54	9.9	10.09
				MICROARRAY (RQ)	FOLD CHANGE	RANGE	T-TEST p-value
-DDCt Pool #2 vs. Pool #1	1.69	RQ=3.227	3.2X up	2.482	2.5X up	2.3-2.6	0.0454
-DDCt Pool #3 vs. Pool #1	0.87	RQ=1.828	1.8X up	2.023	2.0X up	1.9-2.2	0.0636
-DDCt Pool #1 vs. Pool #4	3.12	RQ=8.694	8.7X up	3.907	3.9X up	3.7-4.1	0.0237
-DDCt Pool #1 vs. Pool #5	2.48	RQ=5.579	5.6X up	3.288	3.3X up	3.1-3.4	0.0236
-DDCt Pool #6 vs. Pool #7	0.72	RQ=1.647	1.6X up	*	*	*	*
avg DCt Cops5-ACTB	9.92	9.89	9.12	7.57	11.16	10.54	10.09
-DDCt Pool #2 vs. Pool #1	2.32	RQ=4.993	5.0X up
-DDCt Pool #3 vs. Pool #1	1.55	RQ=2.928	2.9X up
-DDCt Pool #1 vs. Pool #4	3.59	RQ=12.042	12.0X up
-DDCt Pool #1 vs. Pool #5	2.97	RQ=7.835	7.8X up
-DDCt Pool #6 vs. Pool #7	0.17	RQ=1.125	1.1X up
Top2a	27.23	27.65	26.96	28.33	26.13	26.33	25.33
	27.28	27.62	26.93	28.33	26.04	26.33	25.32
	27.26 +/-0.035	27.64 +/-0.021	26.94 +/-0.021	28.33 +/-0.000	26.08 +/-0.064	26.33 +/-0.000	25.32 +/-0.007
avg DCt Top2a-GAPDH	5.33	5.75	5.56	7.39	5.01	4.89	3.62
				MICROARRAY (RQ)	FOLD CHANGE	RANGE	T-TEST p-value
-DDCt Pool #2 vs. Pool #1	-1.64	RQ=0.321	3.1X down	0.647	1.5X down	1.6-1.5	0.0658
-DDCt Pool #3 vs. Pool #1	-1.83	RQ=0.281	3.6X down	0.652	1.5X down	1.6-1.5	0.0053
-DDCt Pool #1 vs. Pool #4	-2.38	RQ=0.192	5.2X down	0.321	3.1X down	3.2-3.0	0.0195
-DDCt Pool #1 vs. Pool #5	-2.5	RQ=0.177	5.6X down	0.357	2.8X down	3.0-2.6	0.05
-DDCt Pool #6 vs. Pool #7	-1.71	RQ=0.306	3.3X down	*	*	*	*
avg DCt Top2a-ACTB	5.88	6.53	6.39	7.54	5.63	5.53	3.62
-DDCt Pool #2 vs. Pool #1	-1.01	RQ=0.497	2.0X down
-DDCt Pool #3 vs. Pool #1	-1.15	RQ=0.451	2.2X down
-DDCt Pool #1 vs. Pool #4	-1.91	RQ=0.266	3.8X down
-DDCt Pool #1 vs. Pool #5	-2.01	RQ=0.248	4.0X down
-DDCt Pool #6 vs. Pool #7	-2.26	RQ=0.209	4.8X down
Cenpa	31.52	32.3	32.25	32.92	29.75	29.57	30.52
	31.53	32.11	31.85	33.08	29.77	29.56	30.61
	31.52 +/-0.007	32.20 +/-0.134	32.05 +/-0.283	33.00 +/-0.113	29.76 +/-0.014	29.56 +/-0.007	30.56 +/-0.064
avg DCt Cenpa-GAPDH	9.59	10.31	10.67	12.06	8.69	8.12	8.86
				MICROARRAY (RQ)	FOLD CHANGE	RANGE	T-TEST p-value
-DDCt Pool #2 vs. Pool #1	-1.75	RQ=0.297	3.4X down	0.65	1.5X down	1.6-1.4	0.0732
-DDCt Pool #3 vs. Pool #1	-1.39	RQ=0.382	2.6X down	0.556	1.8X down	1.8-1.7	0.026
-DDCt Pool #1 vs. Pool #4	-3.37	RQ=0.097	10.3X down	0.349	2.9X down	3.1-2.6	0.0581
-DDCt Pool #1 vs. Pool #5	-3.94	RQ=0.065	15.4X down	0.335	3.0X down	3.1-2.8	0.0278
-DDCt Pool #6 vs. Pool #7	-0.73	RQ=0.603	1.6X down	*	*	*	*
avg DCt Cenpa-ACTB	10.14	11.09	11.5	12.21	9.31	8.76	8.86
-DDCt Pool #2 vs. Pool #1	-1.12	RQ=0.460	2.2X down
-DDCt Pool #3 vs. Pool #1	-0.71	RQ=0.611	1.6X down
-DDCt Pool #1 vs. Pool #4	-2.9	RQ=0.134	7.5X down
-DDCt Pool #1 vs. Pool #5	-3.45	RQ=0.092	10.9X down
-DDCt Pool #6 vs. Pool #7	-1.28	RQ=0.412	2.4X down
Slc2a4	26.13	26.31	25.2	23.78	28.5	27.33	26.77
	26.41	26.3	25.34	23.62	28.83	27.32	26.81
	26.27 +/-0.198	26.30 +/-0.007	25.27 +/-0.099	23.70 +/-0.113	28.66 +/-0.233	27.32 +/-0.007	26.79 +/-0.028
avg DCt Slc2a4-GAPDH	4.34	4.41	3.89	2.76	7.59	5.88	5.09
				MICROARRAY (RQ)	FOLD CHANGE	RANGE	T-TEST p-value
-DDCt Pool #2 vs. Pool #1	1.65	RQ=3.138	3.1X up	3.99	4.0X up	3.9-4.0	0.0058
-DDCt Pool #3 vs. Pool #1	1.13	RQ=2.189	2.2X up	3.402	3.4X up	3.3-3.5	0.0123
-DDCt Pool #1 vs. Pool #4	4.83	RQ=28.443	28.4X up	13.12	13.1X up	12.2-14.1	0.0172
-DDCt Pool #1 vs. Pool #5	3.12	RQ=8.694	8.7X up	7.493	7.5X up	7.2-7.8	0.0114
-DDCt Pool #6 vs. Pool #7	0.75	RQ=1.682	1.7X up	*	*	*	*
avg DCt Slc2a4-ACTB	4.89	5.19	4.72	2.91	8.21	6.52	5.09
-DDCt Pool #2 vs. Pool #1	2.28	RQ=4.857	4.9X up
-DDCt Pool #3 vs. Pool #1	1.81	RQ=3.506	3.5X up
-DDCt Pool #1 vs. Pool #4	5.3	RQ=39.397	39.4X up
-DDCt Pool #1 vs. Pool #5	3.61	RQ=12.210	12.2X up
-DDCt Pool #6 vs. Pool #7	0.2	RQ=1.149	1.1X up
Gsn	22.96	23.72	21.27	20.24	24.78	23.04	23.73
	22.85	23.57	21.3	20.31	24.84	22.96	23.51
	22.90 +/-0.078	23.64 +/-0.106	21.28 +/-0.021	20.28 +/-0.049	24.81 +/-0.042	23.00 +/-0.057	23.62 +/-0.156
avg DCt Gsn-GAPDH	1.97	2.75	0.9	0.34	4.74	2.56	2.92
				MICROARRAY (RQ)	FOLD CHANGE	RANGE	T-TEST p-value
-DDCt Pool #2 vs. Pool #1	2.41	RQ=5.315	5.3X up	5.135	5.1X up	4.6-5.7	0.0388
-DDCt Pool #3 vs. Pool #1	0.56	RQ=1.474	1.5X up	2.41	2.4X up	1.8-3.2	0.206
-DDCt Pool #1 vs. Pool #4	4.4	RQ=21.112	21.1X up	8.98	9.0X up	8.8-9.2	0.0055
-DDCt Pool #1 vs. Pool #5	2.22	RQ=4.659	4.7X up	4.917	4.9X up	4.7-5.1	0.0158
-DDCt Pool #6 vs. Pool #7	0.95	RQ=1.932	1.9X up	*	*	*	*
avg DCt Gsn-ACTB	2.52	3.53	1.73	0.49	5.36	3.2	2.92
-DDCt Pool #2 vs. Pool #1	3.04	RQ=8.22	8.2X up
-DDCt Pool #3 vs. Pool #1	1.24	RQ=2.362	2.4X up
-DDCt Pool #1 vs. Pool #4	4.87	RQ=29.243	29.2X up
-DDCt Pool #1 vs. Pool #5	2.71	RQ=6.543	6.5X up
-DDCt Pool #6 vs. Pool #7	0.4	RQ=1.32	1.3X up
Ntng1	31.64	31.84	30.42	29.44	32.79	32.34	32.08
	31.53	31.99	30.5	29.63	32.86	32.44	32.32
	31.58 +/-0.078	31.92 +/-0.106	30.46 +/-0.057	29.54 +/-0.134	32.82 +/-0.049	32.39 +/-0.071	32.20 +/-0.170
avg DCt Ntng1-GAPDH	9.65	10.03	9.08	8.6	11.75	10.95	10.5
				MICROARRAY (RQ)	FOLD CHANGE	RANGE	T-TEST p-value
-DDCt Pool #2 vs. Pool #1	1.43	RQ=2.694	2.7X up	3.1	3.1X up	2.0-3.6	0.0022
-DDCt Pool #3 vs. Pool #1	0.48	RQ=1.395	1.4X up	2.03	2.0X up	1.4-2.6	0.0006
-DDCt Pool #1 vs. Pool #4	3.15	RQ=8.877	8.9X up	3	3.0X up	1.9-3.7	0.0375
-DDCt Pool #1 vs. Pool #5	2.35	RQ=5.098	5.1X up	2.72	2.7X up	1.5-4.1	0.0168
-DDCt Pool #6 vs. Pool #7	0.85	RQ=1.803	1.8X up	*	*	*	*
avg DCt Ntng1-ACTB	10.2	10.81	9.91	8.75	12.37	11.94	10.5
-DDCt Pool #2 vs. Pool #1	2.06	RQ=4.170	4.2X up
-DDCt Pool #3 vs. Pool #1	1.16	RQ=2.235	2.2X up
-DDCt Pool #1 vs. Pool #4	3.62	RQ=12.295	12.3X up
-DDCt Pool #1 vs. Pool #5	3.19	RQ=9.126	9.1X up
-DDCt Pool #6 vs. Pool #7	0.3	RQ=1.231	1.2X up
Cdkn1a	29.49	28	29.02	30.08	27.49	27.52	29
	29.61	28.09	28.88	29.98	27.86	27.6	28.79
	29.55 +/-0.085	28.04 +/-0.064	28.95 +/-0.099	30.03 +/-0.071	27.68 +/-0.262	27.56 +/-0.057	28.90 +/-0.148
avg DCt Cdkn1a-GAPDH	7.62	6.15	7.57	9.09	6.61	6.12	7.2
				MICROARRAY (RQ)	FOLD CHANGE	RANGE	T-TEST p-value
-DDCt Pool #2 vs. Pool #1	-2.94	RQ=0.130	7.7X down	0.395	2.5X down	2.8-2.3	0.0779
-DDCt Pool #3 vs. Pool #1	-1.52	RQ=0.349	2.9X down	0.606	1.6X down	1.7-1.6	0.0658
-DDCt Pool #1 vs. Pool #4	-2.48	RQ=0.179	5.6X down	0.367	2.7X down	2.8-2.7	0.0137
-DDCt Pool #1 vs. Pool #5	-2.97	RQ=0.128	7.8X down	0.333	3.0X down	3.2-2.8	0.0439
-DDCt Pool #6 vs. Pool #7	-0.42	RQ=0.747	1.3X down	*	*	*	*
avg DCt Cdkn1a-ACTB	8.17	6.93	8.4	9.24	7.23	6.76	7.2
-DDCt Pool #2 vs. Pool #1	-2.31	RQ=0.202	4.9X down
-DDCt Pool #3 vs. Pool #1	-0.84	RQ=0.559	1.8X down
-DDCt Pool #1 vs. Pool #4	-2.01	RQ=0.248	4.0X down
-DDCt Pool #1 vs. Pool #5	-2.48	RQ=0.179	5.6X down
-DDCt Pool #6 vs. Pool #7	-0.97	RQ=0.511	2.0X down
Rspondin	27.8	27.9	27.3	27.1	27.85	27.85	27.39
	27.87	27.97	27.42	27.15	27.86	27.92	27.43
	27.84 +/-0.049	27.93 +/-0.049	27.36 +/-0.085	27.12 +/-0.035	27.83 +/-0.042	27.89 +/-0.049	27.41 +/-0.028
avg DCt Cops4-GAPDH	5.91	6.04	5.98	6.18	6.76	6.45	5.71
				MICROARRAY (RQ)	FOLD CHANGE	RANGE	T-TEST p-value
-DDCt Pool #2 vs. Pool #1	-0.14	RQ=0.908	1.1X down	0.543	1.9X down	2.3-1.5	0.233
-DDCt Pool #3 vs. Pool #1	-0.2	RQ=0.871	1.1X down	0.481	2.1X down	2.7-1.6	0.216
-DDCt Pool #1 vs. Pool #4	0.58	RQ=1.495	1.5X up	4.057	4.0X up	4.0-4.1	0.0086
-DDCt Pool #1 vs. Pool #5	0.27	RQ=1.206	1.2X up	15.47	15.5X up	15.4-15.5	0.0002
-DDCt Pool #6 vs. Pool #7	-0.2	RQ=0.871	1.1X down	*	*	*	*
avg DCt Cops4-ACTB	6.04	6.82	6.81	6.33	7.38	7.09	5.71
-DDCt Pool #2 vs. Pool #1	0.49	RQ=1.404	1.4X up
-DDCt Pool #3 vs. Pool #1	0.48	RQ=1.395	1.4X up
-DDCt Pool #1 vs. Pool #4	1.05	RQ=2.071	2.1X up
-DDCt Pool #1 vs. Pool #5	0.76	RQ=1.693	1.7X up
-DDCt Pool #6 vs. Pool #7	-0.33	RQ=0.796	1.3X down
Hmgb2	25.33	25.13	25.44	25.66	25.29	25.14	25.27
	25.31	25.03	25.42	25.4	25.27	25.12	25.34
	25.32 +/-0.014	25.08 +/-0.071	25.43 +/-0.014	25.53 +/-0.184	25.28+/-0.014	25.13 +/-0.014	25.30 +/-0.049
avg DCt Cops5-GAPDH	3.39	3.19	4.05	4.59	4.21	3.69	3.6
				MICROARRAY (RQ)	FOLD CHANGE	RANGE	T-TEST p-value
-DDCt Pool #2 vs. Pool #1	-1.4	RQ=0.379	2.6X down	0.655	1.5X down	1.6-1.5	0.0617
-DDCt Pool #3 vs. Pool #1	-0.54	RQ=0.688	1.4X down	0.567	1.8X down	1.8-1.7	0.0165
-DDCt Pool #1 vs. Pool #4	-0.38	RQ=0.768	1.3X down	0.255	3.9X down	4.1-3.7	0.023
-DDCt Pool #1 vs. Pool #5	-0.9	RQ=0.536	1.9X down	0.276	3.6X down	4.0-3.2	0.0539
-DDCt Pool #6 vs. Pool #7	0.21	RQ=1.157	1.1X up	*	*	*	*
avg DCt Cops5-ACTB	3.94	3.97	4.88	4.74	4.83	4.33	3.6
-DDCt Pool #2 vs. Pool #1	-0.77	RQ=0.586	1.7X down
-DDCt Pool #3 vs. Pool #1	0.14	RQ=1.102	1.1X up
-DDCt Pool #1 vs. Pool #4	0.09	RQ=1.064	1.1X up
-DDCt Pool #1 vs. Pool #5	-0.41	RQ=0.753	1.3X down
-DDCt Pool #6 vs. Pool #7	-0.34	RQ=0.790	1.3X down
